# Supplementary material for: Uncovering the Mechanism of Quercetin in the Treatment of Premature Ovarian Failure: A Multi‐Faceted Approach Integrating Network Pharmacology, Bioinformatics Analysis and Experimental Validation
Source: Food Sci Nutr. 2025 Oct 9;13(10):e71037. doi: 10.1002/fsn3.71037 (PMC12508623; doi:10.1002/fsn3.71037)
Supplement: Supplementary file 1 — Data S1: Target name and according gene name of quercetin from TCMSP database. [file FSN3-13-e71037-s003.xlsx]

## Sheet: Supplementary A.1
Supplementary A.1 Target name and according gene name of quercetin from TCMSP database.
Target name	Gene name
Prostaglandin G/H synthase 1	PTGS1
Insulin receptor	INSR
Prothrombin	F2
Potassium voltage-gated channel subfamily H member 2	KCNC2
Androgen receptor	AR
Sodium channel protein type 5 subunit alpha	SCN5A
Coagulation factor X	F10
Apoptosis regulator Bcl-2	BCL2
Arachidonate 5-lipoxygenase	ALOX5
Prostaglandin G/H synthase 2	PTGS2
Nitric-oxide synthase, endothelial	eNOS/NOS3
Coagulation factor VII	F7
Ornithine decarboxylase	ODC1
Retinoic acid receptor RXR-alpha	RXRA
Acetylcholinesterase	ACHE
Acetyl-CoA carboxylase 1	ACACA
72 kDa type IV collagenase	MMP2
Beta-2 adrenergic receptor	ADRB2
Tumor necrosis factor	TNF
Aldose reductase	AKR1B1
Epidermal growth factor receptor	EGFR
Gamma-aminobutyric-acid receptor subunit alpha-1	GABRA1
Maltase-glucoamylase, intestinal	MGAM
Dipeptidyl peptidase 4	DPP4
Urokinase-type plasminogen activator	PLAU
Interleukin-6	IL6
Interstitial collagenase	MMP1
Mitogen-activated protein kinase 1	MAPK1
Serum paraoxonase/arylesterase 1	PON1
Cathepsin D	CTSD
Interferon gamma	IFNG
Transcription factor AP-1	TFAP1
Small inducible cytokine A2	CCL2
Interleukin-1 beta	IL1B
E-selectin	SELE
Myeloperoxidase	MPO
Cell division control protein 2 homolog	CDC2
Tissue-type plasminogen activator	PLAT
Gap junction alpha-1 protein	GJA1
Vascular cell adhesion protein 1	VCAM1
Stromelysin-1	MMP3
Heat shock protein HSP 90-alpha	HSP90AB1
Thrombomodulin	THBD
Tissue factor	F3
NAD(P)H dehydrogenase [quinone] 1	NQO1
Phosphatidylinositol-4,5-bisphosphate 3-kinase catalytic subunit gamma isoform	PIK3CG
Amine oxidase [flavin-containing] B	MAOB
Xanthine dehydrogenase/oxidase	XDH
Prostaglandin E2 receptor, EP3 subtype	PTGER3
Superoxide dismutase [Cu-Zn]	SOD1
Cytochrome P450 3A4	CYP3A4
Cellular tumor antigen p53	TP53
cAMP-dependent protein kinase catalytic subunit alpha	PRKACA
DNA topoisomerase 1	TOP1
DNA gyrase subunit B	GYRB
Heme oxygenase 1	HMOX1
Collagen alpha-1(III) chain	COL3A1
Retinoblastoma-associated protein	RB1
Trypsin-1	PRSS1
Glutathione S-transferase Mu 1	GSTM1
78 kDa glucose-regulated protein	HSPA5
Prostatic acid phosphatase	ACP3
Aryl hydrocarbon receptor	AHR
Nuclear receptor coactivator 2	NCOA2
Glutathione S-transferase Mu 2	GSTM2
Interleukin-2	IL2
26S proteasome non-ATPase regulatory subunit 3	PSMD3
Activator of 90 kDa heat shock protein ATPase homolog 1	AHSA1
Apoptosis regulator BAX	BAX
ATP-binding cassette sub-family G member 2	ABCD2
Baculoviral IAP repeat-containing protein 5	BIRC5
Bcl-2-like protein 1	BCL2L1
Caspase-3	CASP3
Caspase-8	CASP8
Caspase-9	CASP9
Caveolin-1	CAV1
CD40 ligand	CD40LG
Claudin-4	CLDN4
C-reactive protein	CRP
C-X-C motif chemokine 10	CXCL10
C-X-C motif chemokine 11	CXCL11
C-X-C motif chemokine 2	CXCL2
Cyclin-dependent kinase inhibitor 1	CDKN1
Cyclin-dependent kinase inhibitor 2A, isoforms 1/2/3	CDKN2A
Cytochrome P450 1A1	CYP1A1
Cytochrome P450 1B1	CYP1B1
DDB1- and CUL4-associated factor 5	DCAF5
DNA topoisomerase 2-alpha	TOP2A
Dual oxidase 2	DUOX2
ETS domain-containing protein Elk-1	ELK1
Eukaryotic translation initiation factor 6	EIF6
G1/S-specific cyclin-D1	CCND1
G2/mitotic-specific cyclin-B1	CCNB1
Heat shock factor protein 1	HSF1
Heat shock protein beta-1	HSPB1
Hexokinase-2	HK2
Homeobox protein Nkx-3.1	NKX3-1
Hyaluronan synthase 2	HAS2
Hypoxia-inducible factor 1-alpha	HIF1A
Inhibitor of nuclear factor kappa-B kinase subunit alpha	CHUK
Insulin-like growth factor-binding protein 3	IGFBP3
Insulin-like growth factor II	IGF2
Intercellular adhesion molecule 1	ICAM1
Interferon regulatory factor 1	IRF1
Interleukin-10	IL10
Interleukin-1 alpha	IL1A
Interleukin-8	IL8
Matrix metalloproteinase-9	MMP9
Myc proto-oncogene protein	MYC
Neutrophil cytosol factor 1	NCF1
NF-kappa-B inhibitor alpha	NFKBIA
Nuclear factor erythroid 2-related factor 2	NFE2L2
Nuclear receptor subfamily 1 group I member 2	NR1I2
Nuclear receptor subfamily 1 group I member 3	NR1I3
Osteopontin	SPP1
Peroxidase C1A	PRXC1A
Peroxisome proliferator-activated receptor alpha	PPARA
Peroxisome proliferator-activated receptor delta	PPARD
Peroxisome proliferator-activated receptor gamma	PPARG
Plasminogen activator inhibitor 1	SERPINE1
Poly [ADP-ribose] polymerase 1	PARP1
Probable E3 ubiquitin-protein ligase HERC5	HERC5
Procollagen C-endopeptidase enhancer 1	PCOLCE
Protein CBFA2T1	RUNX1T1
Protein kinase C alpha type	PRKCA
Protein kinase C beta type	PRKCB
Proto-oncogene c-Fos	FOS
Puromycin-sensitive aminopeptidase	NPEPPS
RAC-alpha serine/threonine-protein kinase	AKT1
RAF proto-oncogene serine/threonine-protein kinase	RAF1
Ras association domain-containing protein 1	RASSF1
Ras GTPase-activating protein 1	RASA1
Receptor tyrosine-protein kinase erbB-2	ERBB2
Receptor tyrosine-protein kinase erbB-3	ERBB3
Runt-related transcription factor 2	RUNX2
Serine/threonine-protein kinase Chk2	CHEK2
Signal transducer and activator of transcription 1-alpha/beta	STAT1
Solute carrier family 2, facilitated glucose transporter member 4	SLC2A4
Transcription factor E2F1	E2F1
Transcription factor E2F2	E2F2
Transcription factor p65	RELA
Transforming growth factor beta-1	TGFB1
Type I iodothyronine deiodinase	DIO1
Phosphatidylinositol-3,4,5-trisphosphate 3-phosphatase and dual-specificity protein phosphatase PTEN	PTEN
