# Supplementary material for: Uncovering the Mechanism of Quercetin in the Treatment of Premature Ovarian Failure: A Multi‐Faceted Approach Integrating Network Pharmacology, Bioinformatics Analysis and Experimental Validation
Source: Food Sci Nutr. 2025 Oct 9;13(10):e71037. doi: 10.1002/fsn3.71037 (PMC12508623; doi:10.1002/fsn3.71037)
Supplement: Supplementary file 2 — Data S2: Gene target of POF from GeneCards, OMIM, PharmGKB and Drugbank database. [file FSN3-13-e71037-s001.xlsx]

## Sheet: Sheet1
Supplementary A.2 Gene target of POF from GeneCards, OMIM, PharmGKB and Drugbank database.
Gene name
BRCA1
BRCA2
TP53
LOC126862571
FANCM
ATM
RTEL1
FOXL2
FSHR
RAD51C
TTN
RAD51D
BMP15
RTEL1-TNFRSF6B
NOBOX
STAG3
FMR1
POF1B
NR5A1
BRIP1
TERT
NBN
LMNA
PTEN
PALB2
WT1
GDF9
CHEK2
ESR1
CDH1
LHCGR
FIGLA
ERCC6
MSH2
MLH1
HFM1
BLM
MSH6
PMS2
TP63
AR
TTN-AS1
FGFR1
MCM8
FANCA
KRAS
RECQL4
PIK3CA
MSH4
BRAF
AKT1
PDGFRB
CYP19A1
WRN
XRCC2
C14orf39
CDKN2A
CTNNB1
EGFR
CYP17A1
NF1
C11orf65
DNAH1
MUC16
IL6
DIAPH2
POLG
EIF2B2
ERCC1
MCM9
BARD1
RET
TSC2
ACE
ERBB2
PTCH1
GALT
FANCD2
MRE11
LARS2
BNC1
RAD50
TNF
FRAXA
KIT
FGFR2
STK11
F2
LEP
NOS3
H19
FANCC
DICER1
NTRK1
INHA
APC
ERCC4
FGFR3
HRAS
TRMU
TSC1
RAD51
MIR21
FANCG
RAD54L
FANCL
GNRH1
BUB1B
TWNK
AMH
SMAD4
ERCC2
AARS2
KDR
AFP
EPCAM
NUP107
INS
MLH3
RB1
MSH5
GNAS
SMARCA4
SDHB
SYCP2L
STAR
NRAS
PDGFRA
SYCE1
HNF1B
MEG3
JAK2
EIF2B5
GNRHR
MECOM
BMPR1A
MRPS22
FBN1
SRD5A2
PSMC3IP
BMP6
SOHLH1
CDKN1B
MET
SPIDR
IGF1
AMHR2
ERCC5
TGFB1
PRLR
ATR
ALK
PMM2
CLPB
PEX6
THBS1
TGFBR2
CYP11A1
VEGFA
ALB
FANCF
REN
SARS2
ERCC3
TNNI3
HOTAIR
ESR2
SRC
PRKN
HARS2
CRP
MYC
FLCN
FANCE
KASH5
IFNG
SDHAF2
MT-CYB
MEIOB
GATA4
EIF2B4
APOB
SDHA
IL10
NOTCH2
MYH7
HSF2BP
IL1B
GAS5
FH
HSD17B4
MIR125A
XPC
MUTYH
MYBPC3
RYR2
CFTR
SCN5A
AXIN2
NBAS
TERC
HNF1A
POLE
POR
LDLR
NPPB
MRPS7
PGBD3
SMAD3
REC8
KISS1R
PREPL
XIST
SOX9
PMS1
STAT3
CDKN2B-AS1
MIR214
IGF2R
FAS
AIRE
TUG1
MMP2
POLR1C
DSP
LOC107032825
PTPN11
MIR145
CXCL8
SGO2
WDR11
MIR200A
MIR141
NR0B1
SMARCB1
VHL
FGF8
MIR146A
SEMA3A
POLGARF
XPA
MIR210
TGFBR1
ARID1A
MALAT1
SDHD
SERPINE1
MIR140
PHOX2B
LEPR
NR3C1
FANCI
POLG2
LHB
KISS1
AOPEP
EXT2
COL3A1
MIR150
NPPA
GLA
MIR155
TAC3
TACR3
CLPP
MIR142
CHEK1
TNNT2
WNT4
PVT1
MIR30A
MIR126
MIR143
WDR19
CDK4
EDN1
AFF2
SLX4
MMP9
POU5F1
SDHC
MIR221
RYR3
TSFM
CDK12
ATP7B
RAD51B
MYL2
NOD2
ZP1
MIR223
TSHR
LOC129929053
MIR146B
DAZL
FASLG
MIR200B
EPO
MSH5-SAPCD1
MIR34C
CBS
MIR29A
MIR195
TH2LCRR
GATA2
PTH1R
ACTC1
LOC126861258
MIR200C
EIF2B3
STON1-GTF2A1L
TFAM
SFTPB
HROB
HSPD1
MIR222
DSG2
EXT1
FAHD1
MIRLET7C
LOC129390903
MDM2
MAP2K1
THBD
RUNX1
IL2
ZSWIM7
PIK3R1
AGTR1
PPP2R1A
ZP3
ELN
MIR125B1
CUBN
BIVM-ERCC5
FSHB
TMEM127
VWF
CBL
MIR494
MAP3K1
MTOR
CTNNA1
MIR335
GAA
BMP4
CAV1
PROKR2
TYMP
LARS1
MEN1
NEAT1
SLC25A13
NOTCH1
PCSK1
PGR
AGT
RYR1
NR5A2
MIR127
RAF1
PPARG
PRF1
MIR211
APOA1
BCL2
MIR182
ITGB3
IL2RA
MIRLET7D
MIR485
F5
TPM1
HIF1A
BDNF
CCNE1
KHDRBS1
HOXA11
SIRT6
INSR
ZNF276
TTR
MIR99A
ELAC2
MIR10B
PPM1D
TAFAZZIN
MIR31
MPV17
MAPK1
XIAP
HS6ST1
ABCB1
MMP1
KCNH2
TGFBR3
RICTOR
ERBB4
EP300
MIAT
LOC107982234
MTHFR
ERBB3
CSF3
CDKN2B
DMRT3
CCL2
MIR106B
FLNA
MIR296
BAP1
MIR29C
GPC3
KIF1B
APOE
EGF
BAX
PKP2
NF2
MIR424
COMT
BRDT
TF
PRKAG2
C3
MIR361
MIRLET7I
PCSK9
CLCN5
COL2A1
MIR30E
GJA1
IGF2
IL1A
TLR4
CDKN1A
MUC1
CP
RRAS2
DGUOK
MSR1
LRRC41
AGK
IGF1R
OPCML
EZH2
ALPL
PROK2
VIM
LINC-ROR
ZNF462
NFKB1
SH2B1
CGA
MITF
TG
MIR152
PRKAR1A
LOC126806658
VDR
COL4A5
POT1
PARP1
IL18
CEP290
MIR4713HG
PIRC66
MIR199B
PTGS2
TK2
MIR100
ADAMTS1
CFH
ZFAS1
LOC126806659
MIR26B
MFN2
CHD7
CASP8
COX10
MIR224
SMO
HFE
NANOS3
SRY
IGFBP3
SOX10
PRL
LOC126860933
CCND1
RNASEL
CCAT1
DKC1
LRP5
ABCC8
ACACA
FGF17
BMPR2
BMP2
F3
TMEM43
TRIM24
MYH6
CERNA3
TH2-LCR
MIR183
BDNF-AS
MIR134
SLC37A4
TWIST1
CASP3
KCNQ1
MIR23A
LRPPRC
POMC
SYCP3
POLD1
ANOS1
DNAH8
B2M
NSMF
MIRLET7E
ZP2
F7
KARS1
NSD1
CTLA4
INSL6
BCS1L
ABL1
AGO2
COL1A1
MYH11
DMD
BRWD1
GGPS1
HMMR
ACTA2
FOXP3
SLC25A20
DPPA2
PC
ADIPOQ
GFM1
ATG9B
PROP1
CXCR4
MKKS
IGFBP1
IL4
CST3
SMAD6
AIFM1
MAP2K2
SBDS
SRA1
COQ2
TINF2
CREBBP
PDHA1
LOC130058543
ACAD9
CARS2
SRP72
ASXL3
CDKN1C
TIMP1
ACTB
SPP1
SURF1
SPRY4
PDHX
SLC22A5
ADAMTS6
MIR542
SIRT1
CYCS
OTC
SMAD2
MIRLET7G
ERCC6L2
DDB2
SERPINH1
MIR508
TMEM70
MIR381
DES
SUCLG1
OPA1
YARS2
IL17A
JAG1
SERPINC1
MIR374A
FLT1
WEE2
MIR199A1
SPG7
RRM2B
IL1RN
TGFB2
GATA6
FN1
CXCL12
SERPINA1
SCO2
FGF2
COL4A4
SOD2-OT1
DNM3OS
G6PC1
GATA1
DSC2
MTRFR
HLA-DRB1
MIR376A1
NOS2
ELANE
KITLG
MMP3
ERLNC1
MIR331
SPRY4-IT1
CYP21A2
TYMS
SLC2A1
RSPO1
HGF
LIG4
CRNDE
ATRX
BMPR1B
SLC12A1
GPT
SOX2-OT
WFS1
SLC25A4
ANGPT2
PGRMC1
MSH3
PCNA
ENG
CSF2
DLD
MYL3
JUN
CD8A
TGFB3
DLAT
NPHP4
MIR495
EDNRA
HBB
CAST
IFNA1
MIR377
SUCLA2
PUS1
LOC110806306
NDUFAF2
RARS2
STAT1
SOD1
MIR302C
IL17RD
CD4
MIR20A
MIRLET7B
SLC25A15
COL4A3
MIR432
PADI6
OXT
DPH1
PIK3CG
MXI1
LOC130001603
MIR22
DNM1L
PDSS2
FANCB
BAG3
MPO
GREM1
FEZF1
MIR498
ABCB4
MIR206
ABCG8
CKB
MIR17
ICAM1
SLC27A4
SCO1
ABCG5
SLC25A3
CD40LG
CD36
MME
FOS
RIPK1
PLAT
ZMPSTE24
FREM1
DHFR
CASR
TUFM
RECK
TRIP13
SNHG16
MIR22HG
MIR27A
DARS2
BCYRN1
MIR337
ADM
POLR3H
LCN2
TP73
ADAMTS13
HP
MND1
MIR376B
MIR376C
PAX2
RBP4
SHBG
ERAL1
FOXRED1
LHX3
HELLS
G6PD
EDNRB
PDP1
NKX2-5
HESX1
NOP10
HMGCR
MYH9
NDUFS7
LOX
NPHS2
NDUFS4
ESCO2
WWOX
CD274
FOXO3
LGALS3
MIR34A
CTC1
HOXB13
NARS2
MIR346
DNMT3B
KREMEN1
GAPDH
NKX2-1
ABRAXAS1
NDUFAF5
SUFU
JUP
FOLR1
HOXA13
MIR93
MARS2
BIRC5
FARS2
CD44
LINC00472
PATL2
CYP3A4
NDUFS1
EDN3
BCL2L1
NDUFV1
TTC19
TMX2-CTNND1
NOTCH3
GATA3
MMUT
ITGA2
CTSD
GSTM1
OPA3
LOC110806263
CYP27B1
RHOA
GHR
BTG4
NPHP1
HSD17B3
LPL
DNMT3A
MTO1
MIR34B
GFER
WFDC2
MIR23B
PLN
MIR518B
SOD2
NDUFS2
CDK1
MIR627
DHH
LUCAT1
PPARA
MIR663A
DROSHA
NPHP3
THPO
PKHD1
GJB2
NFU1
ACAT1
KRT7
CD40
MIR515-1
AGTR2
NOG
ZEB2
NDUFS3
MIR190A
CASQ2
CEBPA
COL1A2
MTFMT
AGPAT2
ADRB2
CDC73
MECP2
APOC3
NDP
SLC25A19
MIR605
TNFRSF19
NBR2
PDSS1
DPYD
MED12
RMRP
EIF2B1
FASTKD2
CDH2
IGFBP2
UMOD
COX6B1
DMC1
SMAD5-AS1
ENPP1
SLC17A5
COQ9
SALL4
TIMP2
TNFRSF1A
PDCD1
HSPB1
NDUFA13
SETD2
TFRC
NLRP7
KCNA5
TYR
TGFA
PRKDC
COX15
HSD3B2
ABCB11
CDK2
TFB1M
MIR499A
DHX37
TFAP2A
PAX3
COX4I1
TACO1
TIMM8A
UGT1A1
MCPH1
PLA2G6
AKT2
NDUFV2
SMPD1
SLC4A1
NPHS1
CD34
BOLA3
PLAU
KMT2D
UQCRB
GSTP1
MIR122
FZD4
GH1
KNG1
GLI1
ISCU
NDUFAF6
FGF23
ATPAF2
ABCA1
MMP14
CGB5
ABCC2
MIR9-1
FOXL2NB
TNFRSF11B
SELE
CPT2
TBX5
MAPK14
LARS2-AS1
BSND
FLRT3
PECAM1
MPL
HAX1
NDUFS6
PCK2
PGR-AS1
UQCRQ
NUBPL
DNMT1
CLU
PISRT1
ATP7A
PDHB
CCN2
CISD2
L1CAM
LINC01672
MKS1
TRIM37
RELA
IGHMBP2
TEK
CYP24A1
NDUFS8
GLI3
NDUFA1
SDHAF1
PTK2
MAPK8
HPRT1
VCAM1
ALPP
MIR18A
SOS1
PRKCA
NDUFAF1
MIR320A
RECQL
COX14
MAPT
NDUFB3
MIR144
BPESC1
BSCL2
TLE6
ITGA2B
ANXA5
ERCC8
ANK2
LCP1
NRG1
CYP27A1
PRKACA
RPA1
XDH
LYST
FGA
GHRL
PPA2
NDUFA9
MIR148A
PON1
MT-ATP6
SYP
ACVR2B
ADRB1
NHP2
MIR373
TFAP2B
NDUFAF4
CLCNKB
KHDC3L
CACNA1S
FOXP2
COX4I2
COA5
CD46
NDUFA12
CYP11B1
MIR483
HMGB1
CYLD
AP3B1
MEFV
MEI1
ATP5F1E
GBA1
CCND2
SYNE1
MYCN
PDGFB
PRKACG
NDUFAF3
JAK3
NTRK2
EIF2AK3
CRH
MMP8
HNF4A
CSF1
NTHL1
NR3C2
ITGB1
PIK3CD
AIP
ABCG2
VCL
NDUFA11
CACNA1C
DAB2
RPS19
INVS
HMGA2
ANGPT1
TNFSF11
AQP2
BGLAP
TBX3
WRAP53
FBXW7
COL5A1
NDUFA10
PAPPA
IL6ST
KCNJ2
SEPTIN9
MAPK3
NPY
NDUFA2
F9
PLCZ1
MYLK
HBA1
HLA-G
PTH
NDUFB9
ABCC1
CHAT
PSEN1
P2RY12
FLI1
NLRP3
KRT20
NDUFA8
MTR
ACTA1
CYP7A1
GSK3B
NPPC
LINC02605
FGF7
NPC1
STXBP2
SEC24D
TMCO1
F13A1
NEK8
MSX2
LCAT
PTGS1
FLT4
IRS1
AURKA
MRPS16
MMP7
PRKG1
SLC12A3
KCNJ11
GDF15
IGSF10
SLC6A4
CSF1R
ACE2
IDH1
MIR486-1
IL7
ASXL1
RAB27A
CYP1A1
CXCL10
NR1H4
TUBB
IL3
IL6R
DSTYK
VCP
LZTR1
SH2D1A
RIT1
DCAF17
PROM1
XRCC4
TUBB3
ATP8B1
NCAM1
IFT140
HSPA4
FBLN5
MYD88
TWIST2
MTHFD1
EHMT1
TNNC1
KL
ABCB7
SPINK1
MT-CO1
LRRC56
JAK1
MBL2
NDUFS5
SELP
INF2
MRRF
PLG
PAX5
LAMP2
DPP4
PITX2
GRIN2B
HAMP
USP53
ETV6
CYP1B1
AKT3
NACC1
CASP1
MIR193A
MIR139
KAT6A
UNC13D
KLK3
PCCA
GLI2
CD55
IL1R1
ALDH18A1
IL5
XRCC1
VCAN
CD247
MAX
NPM1
ZFPM2
SERPINF1
TPP1
ADAMTS2
ANKRD1
MGP
F8
CAT
SNAI2
FOXO1
EMD
GPI
XRCC3
NPR2
NR2F2
MB
FOXC1
MIR205
PTHLH
XRCC6
SCYL1
GALK1
NTRK3
TIMP3
APP
MIR149
LTF
CALB2
HSPG2
SMARCAL1
BTK
EXO1
ESRRB
CATSPER1
CASP9
GRN
MIR328
ETS1
CLDN16
NDUFV3
MUSK
HBA2
ATP6V1B1
KRT19
NODAL
MIR98
PRKCD
WAS
NDUFA7
NDUFB6
E2F1
AURKC
HMOX1
RUNX2
TNFSF10
GP1BB
F10
LTBP1
CEP19
STX11
LPA
PCMT1
PYCR1
ITCH
COX7A1
P4HB
CLCNKA
DBH
SLPI
CEACAM5
ACACB
NFE2L2
KRT18
DCN
ALX4
MIR204
ROCK1
EPAS1
SQSTM1
SHOC2
PCCB
DGKE
SMAD7
VTN
NQO1
EPHB4
MIR196A2
TLR2
BCL2L11
AARS1
DAZ1
SDCCAG8
TGIF1
LAMB2
WDR62
CD19
SKI
GSN
FST
MIR133B
MIR193B
KRT8
COL4A1
PLAUR
MIR130A
TMEM67
GFAP
MIR423
NGF
MKI67
VEGFC
SEC23B
CXCL1
INHBA
EFNB1
NRIP1
IFI27
ATG7
NFIX
IFNB1
ALDH2
EMSLR
HDAC9
IL13
CALM3
PIK3CB
SOX3
ACTN4
MUC2
SHH
CFLAR
RPS6KB1
RBBP8
PIGA
FREM2
RAB23
IFT74
GTF3C2-AS2
TXN
CDKN3
TBX1
GJA5
RHBDF2
WNT5A
PSMB8
EYA1
SOX11
IL15
MIR532
ATP6V0A2
COL5A2
PRIM1
RPGRIP1L
MIR24-1
MT-ND1
ILK
CCL5
PHB1
FGB
DTNBP1
PIK3C2A
SPARC
NFKBIA
FRAS1
CRYAB
MIR7-3HG
CCNB1
AMBP
SELENBP1
AXIN1
SMC1A
ARID1B
DNAJB4
ANKRD31
WNT1
PBX1
PLOD1
CYP3A5
PRDM9
NAGLU
RPL10
TOP1
FBLN1
ALMS1
LIF
HBEGF
SST
MIR181A1
RMND1
CDK6
PRKD1
GCNA
OCRL
IL21
ZIC1
MIR25
LIPC
SNCA
TJP1
CCBE1
FADD
FGG
BMP7
FOXE1
SNAI1
BSG
CALCA
CDX2
CFI
PRDM16
SP1
ITGAM
MAOA
HPS3
MAGT1
CCNA2
MIF
TH
SFRP4
RBM8A
SMARCA2
INSL3
MIR497
COQ8B
HSPA8
COL7A1
ACADM
MIR15A
PTPRC
LOC130055524
ITK
TCF12
LDLRAP1
TET2
AMACR
FOXA1
SCNN1A
LAMA2
CD86
SOX2
ZNF711
OFD1
ADA
GNE
PRSS23
TKT
BCKDHB
MIR29B1
CLIC2
CETP
ADAM17
MIR101-1
PLK1
NR1H2
PAX8
FHL2
MIR196A1
GLB1
CD80
PSEN2
PIK3C2G
GUSB
GDNF
CHGA
IDH2
DCLRE1B
MIR181B1
EXOSC2
RAC1
ACAN
RCBTB1
FGF1
IL7R
MIR590
MYH14
ASNS
MIR216A
MIR15B
MIR212
PLCG1
LEPQTL1
SAMD9
PLP1
PTX3
MIR342
MIRLET7A1
POLR3A
IGFBP4
HADHB
AMPD1
CKM
FGFR4
HSPA1A
MC2R
RASGRP1
KCNE1
INHBB
ANXA2
DIS3L2
TNXB
OXTR
TRIM32
ABCC6
IFT122
BECN1
CD59
SLC2A2
PHEX
PEX1
MVK
FHL1
CTSB
APEX1
CDC20
ENO2
RAN
PARP2
SIL1
PRDM5
COL11A2
BANF1
MIR132
KCNJ5
MIR30C1
KMT2A
MIR106A
MIR191
ITGB4
PRORP
DRD2
GPC4
MIR30B
CYP1A2
MUC5AC
MIR379
KCNJ8
MAPK10
COL11A1
COX5A
CFHR5
PXDN
RETN
POLR3B
TYK2
TOP2A
NES
HSD11B2
KIF23
KANSL1
KLRK1
MIR574
CD28
CNTNAP2
CYP2D6
RNF43
MGMT
IFNA2
AVP
MIR197
MIR451A
APLN
TNFRSF1B
FKBP6
CCK
TRIP4
IFT43
FGF4
EFEMP2
GSTT1
HULC
TLR8
TBX20
CITED2
MIR192
GLS
CREB1
USB1
MIR324
HLA-B
IL4R
IGFBP6
PAPSS2
RAG1
MIR96
FXN
IDUA
BBS9
CCR7
SCGB1A1
MIR133A1
NBR1
CC2D2A
G6PC3
STAT5A
MT-ND4
PYGM
PPP1CB
MYO5A
VEGFD
ZEB1
ANKRD26
SDC1
EPHX1
AMN
MIR185
TNFAIP3
CKMT1B
ACVR1
TPM3
CLCN7
IKZF1
GATM
NAA10
CAVIN1
TNFRSF11A
MIR10A
PROS1
ATP2A2
YAP1
FASN
BRD4
FILIP1L
APOA4
LTBP4
MMACHC
FGF9
PROC
PAX6
PPARGC1A
TP53BP1
PKLR
SHC1
SULF1
F12
CLDN3
CEP164
DHCR7
IL11
RARB
CACNA1A
STN1
MIR449B
CYP11B2
RPS7
DUSP6
CYB5R3
VPS33B
ACTG1
RAG2
ACHE
PHGDH
CLDN4
TCF7L2
ANG
PTPN22
HSP90AA1
SLC9A1
FIG4
GDF5
RPL5
MDM4
DLEU1
PPARD
ASPM
TRPS1
MILR1
MIR215
REL
CXCR2
IDO1
GORAB
TRPV4
MIR19A
DDX41
MCL1
MIR338
PGK1
PLCE1
DIABLO
SLC6A3
MIR30D
MIR378A
ACR
TNFRSF10B
SLC4A4
RARS1
ZIC3
HLA-DQB1
HLA-A
XPO5
CR2
GSR
PSAP
TAP2
PAEP
NT5C3A
CASP10
NCOR1
CEP57
ITGAV
MIR136
TNFRSF6B
CDC25A
LAMA4
RASSF1
HTR2A
CD79A
NANOG
FGF3
LDHA
H2AX
PEPD
TNFSF12
PEX26
LOC107988030
MUC4
POLR2C
ABCA12
VKORC1
MIR151A
MIR154
MGME1
RPL11
ASS1
LRP1
MTRR
MIR330
LRP2
GGT1
SNORD15A
PGF
SALL1
FCN3
TBXA2R
MIR188
GAST
IRS2
FOXP1
S1PR1
PLK4
HTR1A
CFB
MIR16-1
AGER
ELAVL1
RNU4ATAC
S100A1
CCL11
DNA2
LRRC37A2
SPRED1
AFG3L2
CHI3L1
SLC19A1
GADD45A
MIR92A1
LHX8
C1S
IL2RB
CHRNE
CDKN2C
UPK3A
CLN5
PLAGL1
TUBB4A
REST
TCF20
ACVRL1
MIR92B
MIR409
IL33
WNT10A
PRORP-PSMA6
PUM1
NME1
SLC2A4
S100B
XPNPEP3
AREG
DOCK8
LTA
CKMT2
RAPSN
AHR
MIR124-1
MIR130B
ITPR1
CDC25C
GJA4
NEU1
SAMD9L
RASA1
GGCX
CDH3
TAF4B
SERPINB2
PAFAH1B1
MIR135A1
GSS
SKP2
GPX3
MIR202
SLC12A6
RPS26
TOP2B
F11
TREX1
ANTXR1
MSX1
RNU6-1
NCOA3
FABP3
MYB
NFKB2
TSHB
HSD11B1
F2R
CCR5
ALDH1A1
RNASET2
TLR3
TAP1
IDS
DCTN1
KLK7
MIR455
LPIN2
DYSF
CLN3
BBS1
CD14
RPS27A
TPO
PWAR1
CXADR
IFIH1
YBX1
IGFBP5
MMP13
OCLN
MYOD1
LGALS1
FOXH1
CDC42
LMNB1
KIF14
MYO6
MCOLN1
MT-ND3
SELL
ATP4A
SCNN1B
CALR
BCR
ABCC3
CTSL
IQCB1
GCG
NRP1
POMT1
SPINK5
RAD52
LOC126860438
SLC19A2
ZBTB24
TRIM21
DYRK1A
CHRND
CPS1
HSPA5
PNPLA2
LRP6
ACSL6
CCNG1
MIR181C
GDF1
KCNQ1OT1
BMI1
MFAP5
RPL35A
HSD17B1
ESRRG
CHRNA1
GRB2
MEGF8
TTC21B
MIR340
MIR382
IKBKB
MIR138-1
SEMA3E
MIR26A1
DAG1
SMN1
BCHE
POSTN
MIR301A
MTM1
S100A8
MIR148B
H6PD
CHKA
MIR128-1
GC
DMP1
BUB1
BBS2
IL2RG
SMAD9
HSPA9
ITGA6
ASAH1
OAS1
CTNND1
STIM1
TLR7
ARSA
KDM6A
MFSD8
WNT9B
KRT14
NEB
HOTTIP
CCL3
MIR675
GPR3
ABCD1
GNRH2
IHH
DKK1
FKBP1A
ZNF469
TAC1
HELQ
BGN
ELP1
EDN2
HNRNPA1
ZAP70
SHOX
MIR19B1
LAMC1
CDH13
MIR27B
LIFR
KRT5
CSF3R
HUWE1
GNA11
TGM1
CRIPTO
TGM2
LIG1
SMC3
SLC13A5
COL4A2
AQP1
SPART
SETX
SLC46A1
TGFBI
MT-ND5
SOHLH2
MT-CO3
NIPBL
RPS24
PRKACB
PAH
MIR491
PNKP
SLC25A24
FBN2
LMAN1
IL11RA
DUSP1
NCOA1
FURIN
MIR20B
MID1
LEFTY2
ARRB2
IFT172
MASTL
CDH23
SMARCD2
ANKLE2
HDAC1
CARD11
GPER1
VIPAS39
IL1R2
GJB1
KLF1
SREBF2
NAT2
LYN
MYLK2
CD68
CASP7
CLN6
CTCF
PEX13
HMBS
ACP5
MIR503
TLR9
PTGDS
GTF2H5
PTTG1
PNPLA6
CDCA7
SFTPD
EEF1A2
FLG
CYP7B1
ARRB1
ADNP
DNASE1
UCN
CLCN1
MIR28
CTSK
GLUD1
TOR1A
HEXB
MT-ND2
BTD
RPS10
VIP
TCF4
PIK3R2
KCND3
MIR186
PEX2
HTRA1
HERC1
FUCA1
CD27
BBS10
COG4
PRKCE
[truncated: 1,434 more rows]
