# Supplementary material for: Uncovering the Mechanism of Quercetin in the Treatment of Premature Ovarian Failure: A Multi‐Faceted Approach Integrating Network Pharmacology, Bioinformatics Analysis and Experimental Validation
Source: Food Sci Nutr. 2025 Oct 9;13(10):e71037. doi: 10.1002/fsn3.71037 (PMC12508623; doi:10.1002/fsn3.71037)
Supplement: Supplementary file 3 — Data S3: DEGs of GSE193136 dataset (p < 0.01, |log2 FC| > 1.5). [file FSN3-13-e71037-s002.xlsx]

## Sheet: Sheet1
GeneID	padj	pvalue	lfcSE	stat	log2FoldChange	baseMean	Symbol	Description
110091776	NA	0.00364	0.7883	2.90801	2.2924	19.31	LOC110091776	ankyrin repeat domain 18B pseudogene
255738	0.139	0.00416	0.7901	2.86554	2.2642	125.51	PCSK9	proprotein convertase subtilisin/kexin type 9
105375103	0.116	0.00286	0.7264	2.98257	2.1664	26.41	LOC105375103	uncharacterized LOC105375103
112268317	0.0563	0.000708	0.6364	3.38665	2.15523	39.21	LOC112268317	extensin-like
92211	0.019	9.9e-05	0.5211	3.89303	2.0286	89.3	CDHR1	cadherin related family member 1
441666	0.00802	2.58e-05	0.4558	4.20747	1.91765	54.37	LOC441666	zinc finger protein 91 pseudogene
107985962	NA	0.00594	0.6932	2.75087	1.9069	9.55	LOC107985962	uncharacterized LOC107985962
100289137	0.00482	1.04e-05	0.4319	4.40901	1.90435	134.1	FAM95C	family with sequence similarity 95 member C
112267878	NA	0.00064	0.5474	3.41389	1.86873	7.54	LOC112267878	replaced by ID 9922
105377458	NA	0.000378	0.5185	3.55475	1.84319	16.15	LOC105377458	uncharacterized LOC105377458
105378369	0.000457	1.62e-07	0.3464	5.23843	1.81476	120.72	LOC105378369
401027	0.00186	2.34e-06	0.3759	4.72138	1.77474	168.01	C2orf66	chromosome 2 open reading frame 66
105371419	NA	0.000307	0.4877	3.60968	1.76053	16.8	LOC105371419
109623452	0.000541	3.88e-07	0.3324	5.0747	1.68672	99.95	SNORD159	small nucleolar RNA, C/D box 159
107986239	NA	0.00698	0.6175	2.69771	1.6659	10.27	LOC107986239	uncharacterized LOC107986239
101929286	0.0162	7.06e-05	0.4151	3.97414	1.64976	81.43	KCNMA1-AS3	KCNMA1 antisense RNA 3
57526	0.000457	2.48e-07	0.316	5.1593	1.63053	851.52	PCDH19	protocadherin 19
4597	0.194	0.00804	0.6152	2.65042	1.63045	874.4	MVD	mevalonate diphosphate decarboxylase
2170	0.019	9.66e-05	0.4169	3.89886	1.62543	185.7	FABP3	fatty acid binding protein 3
80036	0.0293	0.000223	0.4395	3.69152	1.62244	37.46	TRPM3	transient receptor potential cation channel subfamily M member 3
51085	0.0426	0.000435	0.4574	3.51777	1.60913	254.66	MLXIPL	MLX interacting protein like
107986317	NA	0.000385	0.4465	3.55009	1.585	17.09	LOC107986317	replaced by ID 105377460
105377862	0.108	0.00257	0.5236	3.01518	1.5787	107.92	LOC105377862	uncharacterized LOC105377862
284618	0.104	0.0023	0.51	3.04825	1.55453	1213.72	RUSC1-AS1	RUSC1 antisense RNA 1
2224	0.165	0.00562	0.5539	2.76937	1.53399	1805.84	FDPS	farnesyl diphosphate synthase
107987113	0.022	0.000137	0.3999	3.81328	1.52499	113.99	LOC107987113
102724515	NA	0.00852	0.5739	2.63091	1.50983	10.71	LINC01291	long intergenic non-protein coding RNA 1291
80339	0.153	0.00493	0.5369	2.81178	1.50963	329.8	PNPLA3	patatin like phospholipase domain containing 3
23329	0.0148	6.21e-05	0.3747	-4.00462	-1.50046	63.57	TBC1D30	TBC1 domain family member 30
100873920	NA	0.0055	0.5405	-2.77608	-1.50054	11.32	NHS-AS1	NHS antisense RNA 1
399900	0.159	0.00529	0.5401	-2.78895	-1.50624	22.51	LOC399900	uncharacterized LOC399900
1139	0.0387	0.000356	0.4236	-3.57068	-1.51253	35.81	CHRNA7	cholinergic receptor nicotinic alpha 7 subunit
89832	NA	0.00427	0.5317	-2.85726	-1.51934	14.79	CHRFAM7A	CHRNA7 (exons 5-10) and FAM7A (exons A-E) fusion
6262	0.0773	0.00118	0.4696	-3.24392	-1.52321	396.64	RYR2	ryanodine receptor 2
100505785	NA	0.00479	0.5437	-2.82069	-1.53359	15.68	KIRREL1-IT1	KIRREL1 intronic transcript 1
1071	NA	0.00328	0.5241	-2.94025	-1.541	11.35	CETP	cholesteryl ester transfer protein
79689	0.126	0.0035	0.528	-2.92016	-1.54175	191.76	STEAP4	STEAP4 metalloreductase
7851	0.05	0.000574	0.451	-3.44353	-1.55308	44.11	MALL	mal, T cell differentiation protein like
102724231	NA	0.00588	0.5655	-2.75434	-1.5575	10.2	C3orf86P	long intergenic non-protein coding RNA 694
102724955	0.182	0.00701	0.5799	-2.69643	-1.56359	42.11	LOC102724955	uncharacterized LOC102724955
26211	NA	0.00262	0.5206	-3.00905	-1.56641	12.75	OR2F1	olfactory receptor family 2 subfamily F member 1
284576	0.0743	0.00111	0.4816	-3.26228	-1.57119	26.28	LEMD1-AS1	LEMD1 antisense RNA 1
107985392	0.21	0.00964	0.6071	-2.58859	-1.57152	66.65	LOC107985392	uncharacterized LOC107985392
677848	NA	0.00129	0.4889	-3.21925	-1.57401	9.92	SNORD1A	small nucleolar RNA, C/D box 1A
64386	0.185	0.00735	0.5875	-2.68075	-1.57486	179.56	MMP25	matrix metallopeptidase 25
105370408	0.178	0.00673	0.5816	-2.70978	-1.57609	124.31	LOC105370408	uncharacterized LOC105370408
285848	0.186	0.00752	0.5908	-2.67287	-1.57915	23.24	PNPLA1	patatin like phospholipase domain containing 1
140766	0.013	4.99e-05	0.3939	-4.05628	-1.59763	131.73	ADAMTS14	ADAM metallopeptidase with thrombospondin type 1 motif 14
9077	0.00214	2.94e-06	0.3435	-4.67502	-1.60606	996.17	DIRAS3	DIRAS family GTPase 3
2318	0.00555	1.39e-05	0.3697	-4.34467	-1.60643	63.95	FLNC	filamin C
1441	0.183	0.00707	0.5982	-2.69369	-1.61139	824.5	CSF3R	colony stimulating factor 3 receptor
5055	0.0563	0.000711	0.476	-3.3853	-1.61142	435.92	SERPINB2	serpin family B member 2
387849	NA	0.00279	0.5452	-2.98991	-1.63007	10.42	REP15	RAB15 effector protein
5067	0.0701	0.000989	0.4974	-3.29358	-1.63817	149.45	CNTN3	contactin 3
106144538	NA	0.000227	0.4449	-3.68667	-1.64031	10.23	KCNK15-AS1	KCNK15 and WISP2 antisense RNA 1
105377890	0.0939	0.00175	0.525	-3.13012	-1.64341	30.17	LOC105377890	uncharacterized LOC105377890
105371654	NA	0.00294	0.5546	-2.97391	-1.64931	13.52	LOC105371654	uncharacterized LOC105371654
6402	0.197	0.00822	0.6257	-2.64292	-1.65361	620.28	SELL	selectin L
55220	0.0709	0.00101	0.505	-3.28808	-1.66044	215.2	KLHDC8A	kelch domain containing 8A
79838	NA	0.00241	0.5476	-3.03386	-1.66137	13.84	TMC5	transmembrane channel like 5
107984213	NA	0.00592	0.6039	-2.75197	-1.66192	14.21	LOC107984213	uncharacterized LOC107984213
105372624	NA	0.00404	0.5825	-2.87506	-1.67477	14.07	LOC105372624	uncharacterized LOC105372624
107986321	0.036	0.000317	0.4652	-3.60094	-1.6752	26.57	NPY2R-AS1	NPY2R antisense RNA 1
143379	NA	0.000546	0.4873	-3.45688	-1.6844	16.81	C10orf82	chromosome 10 open reading frame 82
10516	0.0201	0.000117	0.4377	-3.85256	-1.68627	142.65	FBLN5	fibulin 5
5104	0.0523	0.000613	0.4926	-3.42563	-1.68747	63.61	SERPINA5	serpin family A member 5
6285	0.177	0.00665	0.624	-2.71386	-1.69358	47.25	S100B	S100 calcium binding protein B
158830	0.108	0.00257	0.5622	-3.01488	-1.69489	25.08	CXorf65	chromosome X open reading frame 65
107986970	0.159	0.00524	0.6077	-2.79161	-1.69633	36.38	LOC107986970	uncharacterized LOC107986970
306	0.0942	0.00176	0.543	-3.12751	-1.69829	28.6	ANXA3	annexin A3
101928389	0.104	0.00225	0.5571	-3.0549	-1.7018	26.02	LOC101928389	uncharacterized LOC101928389
222487	0.0134	5.19e-05	0.421	-4.04688	-1.70391	439.79	ADGRG3	adhesion G protein-coupled receptor G3
144423	0.204	0.00908	0.6532	-2.60921	-1.70428	122.64	GLT1D1	glycosyltransferase 1 domain containing 1
105374925	0.208	0.0095	0.6608	-2.59363	-1.71399	211.53	LOC105374925	uncharacterized LOC105374925
101930105	0.144	0.00443	0.6116	-2.84571	-1.74038	87.2	FAM239A	zinc finger protein 839 pseudogene
80329	NA	0.000638	0.5136	-3.41474	-1.75369	19.85	ULBP1	UL16 binding protein 1
3512	0.21	0.00965	0.6803	-2.58813	-1.7606	44.96	JCHAIN	joining chain of multimeric IgA and IgM
4693	0.00615	1.76e-05	0.4111	-4.29277	-1.76466	79.84	NDP	norrin cystine knot growth factor NDP
10100	0.0997	0.00197	0.5707	-3.09421	-1.76575	21.81	TSPAN2	tetraspanin 2
978	NA	0.00509	0.6323	-2.80152	-1.77144	12.13	CDA	cytidine deaminase
23090	0.159	0.0053	0.639	-2.78834	-1.78174	26.77	ZNF423	zinc finger protein 423
3084	NA	0.00388	0.6242	-2.8875	-1.80239	15.49	NRG1	neuregulin 1
4885	0.000753	6.31e-07	0.3622	-4.9815	-1.80441	3080.37	NPTX2	neuronal pentraxin 2
1907	0.0741	0.00108	0.5569	-3.26952	-1.82067	168.65	EDN2	endothelin 2
84658	0.2	0.00871	0.6982	-2.62325	-1.83145	87.87	ADGRE3	adhesion G protein-coupled receptor E3
57091	0.191	0.00787	0.692	-2.65764	-1.83897	156.18	CASS4	Cas scaffold protein family member 4
400221	0.00227	3.4e-06	0.3987	-4.64508	-1.85205	202.41	LINC03033	long intergenic non-protein coding RNA 3033
101928143	0.177	0.00663	0.6877	-2.71482	-1.86702	24	LOC101928143	uncharacterized LOC101928143
51176	0.0825	0.00133	0.5902	-3.20995	-1.89451	67.48	LEF1	lymphoid enhancer binding factor 1
3538	NA	0.00492	0.6792	-2.8121	-1.90995	15.03	IGLC2	immunoglobulin lambda constant 2
79865	0.183	0.00712	0.7137	-2.69105	-1.92059	56.23	TREML2	triggering receptor expressed on myeloid cells like 2
105373004	NA	0.00162	0.6249	-3.15147	-1.96924	8.51	SYN3-AS1	SYN3 antisense RNA 1
3772	0.119	0.00309	0.6665	-2.95877	-1.97191	357.79	KCNJ15	potassium inwardly rectifying channel subfamily J member 15
931	0.213	0.00988	0.7656	-2.58011	-1.97542	59.08	MS4A1	membrane spanning 4-domains A1
8972	0.0951	0.0018	0.6339	-3.12076	-1.97827	412.84	MGAM	maltase-glucoamylase
3514	0.104	0.00228	0.6519	-3.0506	-1.98871	128.27	IGKC	immunoglobulin kappa constant
8817	NA	0.00596	0.7283	-2.74978	-2.00259	12	FGF18	fibroblast growth factor 18
140803	0.0531	0.000645	0.5885	-3.41215	-2.00799	24.3	TRPM6	transient receptor potential cation channel subfamily M member 6
137835	0.12	0.00318	0.6814	-2.95015	-2.01015	179.56	TMEM71	transmembrane protein 71
100873919	0.0418	0.000422	0.571	-3.52569	-2.013	22.77	NDP-AS1	NDP antisense RNA 1
199675	0.104	0.00233	0.666	-3.04459	-2.02782	22.3	MCEMP1	mast cell expressed membrane protein 1
57126	0.0829	0.00134	0.6355	-3.20691	-2.03797	27.11	CD177	CD177 molecule
6615	0.00227	3.37e-06	0.4431	-4.64684	-2.0591	26.59	SNAI1	snail family transcriptional repressor 1
117247	0.104	0.00232	0.678	-3.04565	-2.06509	131.09	SLC16A10	solute carrier family 16 member 10
105375419	NA	0.00665	0.7627	-2.71396	-2.06984	15.49	LOC105375419	uncharacterized LOC105375419
8875	0.0896	0.00155	0.6538	-3.16596	-2.06985	309.01	VNN2	vanin 2
105375615	NA	0.00721	0.7737	-2.68691	-2.07899	9.69	LOC105375615	uncharacterized LOC105375615
105369140	NA	0.000226	0.5644	-3.68796	-2.08137	12.85	LOC105369140	NBPF member 6 pseudogene
105370588	0.0639	0.000869	0.6303	-3.32981	-2.09875	36.32	LOC105370588	uncharacterized LOC105370588
6328	0.0175	8.38e-05	0.5437	-3.93334	-2.13875	208.43	SCN3A	sodium voltage-gated channel alpha subunit 3
222659	NA	0.000497	0.6189	-3.48248	-2.15514	16.39	PXT1	peroxisomal testis enriched protein 1
2560	NA	0.00242	0.7129	-3.03374	-2.1629	17.88	GABRB1	gamma-aminobutyric acid type A receptor subunit beta1
25984	0.14	0.00421	0.7714	-2.86223	-2.20784	21.41	KRT23	keratin 23
5999	0.00117	1.26e-06	0.4703	-4.84653	-2.27909	432.29	RGS4	regulator of G protein signaling 4
23569	0.119	0.0031	0.7738	-2.95803	-2.28879	42.29	PADI4	peptidyl arginine deiminase 4
11122	NA	0.000571	0.6667	-3.44481	-2.29678	14.03	PTPRT	protein tyrosine phosphatase receptor type T
3507	0.0741	0.00109	0.7099	-3.26619	-2.31863	85.57	IGHM	immunoglobulin heavy constant mu
79908	NA	0.00087	0.6991	-3.3295	-2.32763	13.85	BTNL8	butyrophilin like 8
105376360	NA	0.00667	0.8582	-2.7127	-2.32803	18.71	LOC105376360	uncharacterized LOC105376360
3493	0.0257	0.000177	0.6218	-3.75021	-2.33196	100.02	IGHA1	immunoglobulin heavy constant alpha 1
105377123	0.13	0.00368	0.8158	-2.90411	-2.36925	27.2	LOC105377123	uncharacterized LOC105377123
116369	NA	0.00163	0.7562	-3.15002	-2.38196	18.12	SLC26A8	solute carrier family 26 member 8
973	0.148	0.00464	0.8435	-2.83117	-2.38806	41.32	CD79A	CD79a molecule
3371	0.000457	2.68e-07	0.492	-5.1447	-2.53113	871.85	TNC	tenascin C
6557	0.176	0.00647	0.9347	-2.72299	-2.54509	22.94	SLC12A1	solute carrier family 12 member 1
3501	0.0212	0.000131	0.6827	-3.82506	-2.61131	33.7	IGHG2	immunoglobulin heavy constant gamma 2 (G2m marker)
5450	0.139	0.00415	0.9152	-2.86673	-2.62368	28.01	POU2AF1	POU class 2 homeobox associating factor 1
6283	0.0639	0.000875	0.7946	-3.32796	-2.64451	21.7	S100A12	S100 calcium binding protein A12
22915	NA	0.000809	0.7967	-3.34959	-2.66859	10.63	MMRN1	multimerin 1
128434	0.000668	5.19e-07	0.5387	-5.01903	-2.70363	43.44	VSTM2L	V-set and transmembrane domain containing 2 like
115350	0.2	0.0086	1.054	-2.62751	-2.76939	108.94	FCRL1	Fc receptor like 1
3494	0.0896	0.00152	0.8973	-3.16988	-2.84438	46.69	IGHA2	immunoglobulin heavy constant alpha 2 (A2m marker)

## Sheet: Sheet2
Supplementary B. DEGs of GSE193136 dataset (P<0.01, |log2 FC|> 1.5).
GeneID	padj	pvalue	lfcSE	stat	log2FoldChange	baseMean	Symbol	Description
110091776	NA	0.00364	0.7883	2.90801	2.2924	19.31	LOC110091776	ankyrin repeat domain 18B pseudogene
255738	0.139	0.00416	0.7901	2.86554	2.2642	125.51	PCSK9	proprotein convertase subtilisin/kexin type 9
105375103	0.116	0.00286	0.7264	2.98257	2.1664	26.41	LOC105375103	uncharacterized LOC105375103
112268317	0.0563	0.000708	0.6364	3.38665	2.15523	39.21	LOC112268317	extensin-like
92211	0.019	9.9e-05	0.5211	3.89303	2.0286	89.3	CDHR1	cadherin related family member 1
441666	0.00802	2.58e-05	0.4558	4.20747	1.91765	54.37	LOC441666	zinc finger protein 91 pseudogene
107985962	NA	0.00594	0.6932	2.75087	1.9069	9.55	LOC107985962	uncharacterized LOC107985962
100289137	0.00482	1.04e-05	0.4319	4.40901	1.90435	134.1	FAM95C	family with sequence similarity 95 member C
112267878	NA	0.00064	0.5474	3.41389	1.86873	7.54	LOC112267878	replaced by ID 9922
105377458	NA	0.000378	0.5185	3.55475	1.84319	16.15	LOC105377458	uncharacterized LOC105377458
105378369	0.000457	1.62e-07	0.3464	5.23843	1.81476	120.72	LOC105378369
401027	0.00186	2.34e-06	0.3759	4.72138	1.77474	168.01	C2orf66	chromosome 2 open reading frame 66
105371419	NA	0.000307	0.4877	3.60968	1.76053	16.8	LOC105371419
109623452	0.000541	3.88e-07	0.3324	5.0747	1.68672	99.95	SNORD159	small nucleolar RNA, C/D box 159
107986239	NA	0.00698	0.6175	2.69771	1.6659	10.27	LOC107986239	uncharacterized LOC107986239
101929286	0.0162	7.06e-05	0.4151	3.97414	1.64976	81.43	KCNMA1-AS3	KCNMA1 antisense RNA 3
57526	0.000457	2.48e-07	0.316	5.1593	1.63053	851.52	PCDH19	protocadherin 19
4597	0.194	0.00804	0.6152	2.65042	1.63045	874.4	MVD	mevalonate diphosphate decarboxylase
2170	0.019	9.66e-05	0.4169	3.89886	1.62543	185.7	FABP3	fatty acid binding protein 3
80036	0.0293	0.000223	0.4395	3.69152	1.62244	37.46	TRPM3	transient receptor potential cation channel subfamily M member 3
51085	0.0426	0.000435	0.4574	3.51777	1.60913	254.66	MLXIPL	MLX interacting protein like
107986317	NA	0.000385	0.4465	3.55009	1.585	17.09	LOC107986317	replaced by ID 105377460
105377862	0.108	0.00257	0.5236	3.01518	1.5787	107.92	LOC105377862	uncharacterized LOC105377862
284618	0.104	0.0023	0.51	3.04825	1.55453	1213.72	RUSC1-AS1	RUSC1 antisense RNA 1
2224	0.165	0.00562	0.5539	2.76937	1.53399	1805.84	FDPS	farnesyl diphosphate synthase
107987113	0.022	0.000137	0.3999	3.81328	1.52499	113.99	LOC107987113
102724515	NA	0.00852	0.5739	2.63091	1.50983	10.71	LINC01291	long intergenic non-protein coding RNA 1291
80339	0.153	0.00493	0.5369	2.81178	1.50963	329.8	PNPLA3	patatin like phospholipase domain containing 3
23329	0.0148	6.21e-05	0.3747	-4.00462	-1.50046	63.57	TBC1D30	TBC1 domain family member 30
100873920	NA	0.0055	0.5405	-2.77608	-1.50054	11.32	NHS-AS1	NHS antisense RNA 1
399900	0.159	0.00529	0.5401	-2.78895	-1.50624	22.51	LOC399900	uncharacterized LOC399900
1139	0.0387	0.000356	0.4236	-3.57068	-1.51253	35.81	CHRNA7	cholinergic receptor nicotinic alpha 7 subunit
89832	NA	0.00427	0.5317	-2.85726	-1.51934	14.79	CHRFAM7A	CHRNA7 (exons 5-10) and FAM7A (exons A-E) fusion
6262	0.0773	0.00118	0.4696	-3.24392	-1.52321	396.64	RYR2	ryanodine receptor 2
100505785	NA	0.00479	0.5437	-2.82069	-1.53359	15.68	KIRREL1-IT1	KIRREL1 intronic transcript 1
1071	NA	0.00328	0.5241	-2.94025	-1.541	11.35	CETP	cholesteryl ester transfer protein
79689	0.126	0.0035	0.528	-2.92016	-1.54175	191.76	STEAP4	STEAP4 metalloreductase
7851	0.05	0.000574	0.451	-3.44353	-1.55308	44.11	MALL	mal, T cell differentiation protein like
102724231	NA	0.00588	0.5655	-2.75434	-1.5575	10.2	C3orf86P	long intergenic non-protein coding RNA 694
102724955	0.182	0.00701	0.5799	-2.69643	-1.56359	42.11	LOC102724955	uncharacterized LOC102724955
26211	NA	0.00262	0.5206	-3.00905	-1.56641	12.75	OR2F1	olfactory receptor family 2 subfamily F member 1
284576	0.0743	0.00111	0.4816	-3.26228	-1.57119	26.28	LEMD1-AS1	LEMD1 antisense RNA 1
107985392	0.21	0.00964	0.6071	-2.58859	-1.57152	66.65	LOC107985392	uncharacterized LOC107985392
677848	NA	0.00129	0.4889	-3.21925	-1.57401	9.92	SNORD1A	small nucleolar RNA, C/D box 1A
64386	0.185	0.00735	0.5875	-2.68075	-1.57486	179.56	MMP25	matrix metallopeptidase 25
105370408	0.178	0.00673	0.5816	-2.70978	-1.57609	124.31	LOC105370408	uncharacterized LOC105370408
285848	0.186	0.00752	0.5908	-2.67287	-1.57915	23.24	PNPLA1	patatin like phospholipase domain containing 1
140766	0.013	4.99e-05	0.3939	-4.05628	-1.59763	131.73	ADAMTS14	ADAM metallopeptidase with thrombospondin type 1 motif 14
9077	0.00214	2.94e-06	0.3435	-4.67502	-1.60606	996.17	DIRAS3	DIRAS family GTPase 3
2318	0.00555	1.39e-05	0.3697	-4.34467	-1.60643	63.95	FLNC	filamin C
1441	0.183	0.00707	0.5982	-2.69369	-1.61139	824.5	CSF3R	colony stimulating factor 3 receptor
5055	0.0563	0.000711	0.476	-3.3853	-1.61142	435.92	SERPINB2	serpin family B member 2
387849	NA	0.00279	0.5452	-2.98991	-1.63007	10.42	REP15	RAB15 effector protein
5067	0.0701	0.000989	0.4974	-3.29358	-1.63817	149.45	CNTN3	contactin 3
106144538	NA	0.000227	0.4449	-3.68667	-1.64031	10.23	KCNK15-AS1	KCNK15 and WISP2 antisense RNA 1
105377890	0.0939	0.00175	0.525	-3.13012	-1.64341	30.17	LOC105377890	uncharacterized LOC105377890
105371654	NA	0.00294	0.5546	-2.97391	-1.64931	13.52	LOC105371654	uncharacterized LOC105371654
6402	0.197	0.00822	0.6257	-2.64292	-1.65361	620.28	SELL	selectin L
55220	0.0709	0.00101	0.505	-3.28808	-1.66044	215.2	KLHDC8A	kelch domain containing 8A
79838	NA	0.00241	0.5476	-3.03386	-1.66137	13.84	TMC5	transmembrane channel like 5
107984213	NA	0.00592	0.6039	-2.75197	-1.66192	14.21	LOC107984213	uncharacterized LOC107984213
105372624	NA	0.00404	0.5825	-2.87506	-1.67477	14.07	LOC105372624	uncharacterized LOC105372624
107986321	0.036	0.000317	0.4652	-3.60094	-1.6752	26.57	NPY2R-AS1	NPY2R antisense RNA 1
143379	NA	0.000546	0.4873	-3.45688	-1.6844	16.81	C10orf82	chromosome 10 open reading frame 82
10516	0.0201	0.000117	0.4377	-3.85256	-1.68627	142.65	FBLN5	fibulin 5
5104	0.0523	0.000613	0.4926	-3.42563	-1.68747	63.61	SERPINA5	serpin family A member 5
6285	0.177	0.00665	0.624	-2.71386	-1.69358	47.25	S100B	S100 calcium binding protein B
158830	0.108	0.00257	0.5622	-3.01488	-1.69489	25.08	CXorf65	chromosome X open reading frame 65
107986970	0.159	0.00524	0.6077	-2.79161	-1.69633	36.38	LOC107986970	uncharacterized LOC107986970
306	0.0942	0.00176	0.543	-3.12751	-1.69829	28.6	ANXA3	annexin A3
101928389	0.104	0.00225	0.5571	-3.0549	-1.7018	26.02	LOC101928389	uncharacterized LOC101928389
222487	0.0134	5.19e-05	0.421	-4.04688	-1.70391	439.79	ADGRG3	adhesion G protein-coupled receptor G3
144423	0.204	0.00908	0.6532	-2.60921	-1.70428	122.64	GLT1D1	glycosyltransferase 1 domain containing 1
105374925	0.208	0.0095	0.6608	-2.59363	-1.71399	211.53	LOC105374925	uncharacterized LOC105374925
101930105	0.144	0.00443	0.6116	-2.84571	-1.74038	87.2	FAM239A	zinc finger protein 839 pseudogene
80329	NA	0.000638	0.5136	-3.41474	-1.75369	19.85	ULBP1	UL16 binding protein 1
3512	0.21	0.00965	0.6803	-2.58813	-1.7606	44.96	JCHAIN	joining chain of multimeric IgA and IgM
4693	0.00615	1.76e-05	0.4111	-4.29277	-1.76466	79.84	NDP	norrin cystine knot growth factor NDP
10100	0.0997	0.00197	0.5707	-3.09421	-1.76575	21.81	TSPAN2	tetraspanin 2
978	NA	0.00509	0.6323	-2.80152	-1.77144	12.13	CDA	cytidine deaminase
23090	0.159	0.0053	0.639	-2.78834	-1.78174	26.77	ZNF423	zinc finger protein 423
3084	NA	0.00388	0.6242	-2.8875	-1.80239	15.49	NRG1	neuregulin 1
4885	0.000753	6.31e-07	0.3622	-4.9815	-1.80441	3080.37	NPTX2	neuronal pentraxin 2
1907	0.0741	0.00108	0.5569	-3.26952	-1.82067	168.65	EDN2	endothelin 2
84658	0.2	0.00871	0.6982	-2.62325	-1.83145	87.87	ADGRE3	adhesion G protein-coupled receptor E3
57091	0.191	0.00787	0.692	-2.65764	-1.83897	156.18	CASS4	Cas scaffold protein family member 4
400221	0.00227	3.4e-06	0.3987	-4.64508	-1.85205	202.41	LINC03033	long intergenic non-protein coding RNA 3033
101928143	0.177	0.00663	0.6877	-2.71482	-1.86702	24	LOC101928143	uncharacterized LOC101928143
51176	0.0825	0.00133	0.5902	-3.20995	-1.89451	67.48	LEF1	lymphoid enhancer binding factor 1
3538	NA	0.00492	0.6792	-2.8121	-1.90995	15.03	IGLC2	immunoglobulin lambda constant 2
79865	0.183	0.00712	0.7137	-2.69105	-1.92059	56.23	TREML2	triggering receptor expressed on myeloid cells like 2
105373004	NA	0.00162	0.6249	-3.15147	-1.96924	8.51	SYN3-AS1	SYN3 antisense RNA 1
3772	0.119	0.00309	0.6665	-2.95877	-1.97191	357.79	KCNJ15	potassium inwardly rectifying channel subfamily J member 15
931	0.213	0.00988	0.7656	-2.58011	-1.97542	59.08	MS4A1	membrane spanning 4-domains A1
8972	0.0951	0.0018	0.6339	-3.12076	-1.97827	412.84	MGAM	maltase-glucoamylase
3514	0.104	0.00228	0.6519	-3.0506	-1.98871	128.27	IGKC	immunoglobulin kappa constant
8817	NA	0.00596	0.7283	-2.74978	-2.00259	12	FGF18	fibroblast growth factor 18
140803	0.0531	0.000645	0.5885	-3.41215	-2.00799	24.3	TRPM6	transient receptor potential cation channel subfamily M member 6
137835	0.12	0.00318	0.6814	-2.95015	-2.01015	179.56	TMEM71	transmembrane protein 71
100873919	0.0418	0.000422	0.571	-3.52569	-2.013	22.77	NDP-AS1	NDP antisense RNA 1
199675	0.104	0.00233	0.666	-3.04459	-2.02782	22.3	MCEMP1	mast cell expressed membrane protein 1
57126	0.0829	0.00134	0.6355	-3.20691	-2.03797	27.11	CD177	CD177 molecule
6615	0.00227	3.37e-06	0.4431	-4.64684	-2.0591	26.59	SNAI1	snail family transcriptional repressor 1
117247	0.104	0.00232	0.678	-3.04565	-2.06509	131.09	SLC16A10	solute carrier family 16 member 10
105375419	NA	0.00665	0.7627	-2.71396	-2.06984	15.49	LOC105375419	uncharacterized LOC105375419
8875	0.0896	0.00155	0.6538	-3.16596	-2.06985	309.01	VNN2	vanin 2
105375615	NA	0.00721	0.7737	-2.68691	-2.07899	9.69	LOC105375615	uncharacterized LOC105375615
105369140	NA	0.000226	0.5644	-3.68796	-2.08137	12.85	LOC105369140	NBPF member 6 pseudogene
105370588	0.0639	0.000869	0.6303	-3.32981	-2.09875	36.32	LOC105370588	uncharacterized LOC105370588
6328	0.0175	8.38e-05	0.5437	-3.93334	-2.13875	208.43	SCN3A	sodium voltage-gated channel alpha subunit 3
222659	NA	0.000497	0.6189	-3.48248	-2.15514	16.39	PXT1	peroxisomal testis enriched protein 1
2560	NA	0.00242	0.7129	-3.03374	-2.1629	17.88	GABRB1	gamma-aminobutyric acid type A receptor subunit beta1
25984	0.14	0.00421	0.7714	-2.86223	-2.20784	21.41	KRT23	keratin 23
5999	0.00117	1.26e-06	0.4703	-4.84653	-2.27909	432.29	RGS4	regulator of G protein signaling 4
23569	0.119	0.0031	0.7738	-2.95803	-2.28879	42.29	PADI4	peptidyl arginine deiminase 4
11122	NA	0.000571	0.6667	-3.44481	-2.29678	14.03	PTPRT	protein tyrosine phosphatase receptor type T
3507	0.0741	0.00109	0.7099	-3.26619	-2.31863	85.57	IGHM	immunoglobulin heavy constant mu
79908	NA	0.00087	0.6991	-3.3295	-2.32763	13.85	BTNL8	butyrophilin like 8
105376360	NA	0.00667	0.8582	-2.7127	-2.32803	18.71	LOC105376360	uncharacterized LOC105376360
3493	0.0257	0.000177	0.6218	-3.75021	-2.33196	100.02	IGHA1	immunoglobulin heavy constant alpha 1
105377123	0.13	0.00368	0.8158	-2.90411	-2.36925	27.2	LOC105377123	uncharacterized LOC105377123
116369	NA	0.00163	0.7562	-3.15002	-2.38196	18.12	SLC26A8	solute carrier family 26 member 8
973	0.148	0.00464	0.8435	-2.83117	-2.38806	41.32	CD79A	CD79a molecule
3371	0.000457	2.68e-07	0.492	-5.1447	-2.53113	871.85	TNC	tenascin C
6557	0.176	0.00647	0.9347	-2.72299	-2.54509	22.94	SLC12A1	solute carrier family 12 member 1
3501	0.0212	0.000131	0.6827	-3.82506	-2.61131	33.7	IGHG2	immunoglobulin heavy constant gamma 2 (G2m marker)
5450	0.139	0.00415	0.9152	-2.86673	-2.62368	28.01	POU2AF1	POU class 2 homeobox associating factor 1
6283	0.0639	0.000875	0.7946	-3.32796	-2.64451	21.7	S100A12	S100 calcium binding protein A12
22915	NA	0.000809	0.7967	-3.34959	-2.66859	10.63	MMRN1	multimerin 1
128434	0.000668	5.19e-07	0.5387	-5.01903	-2.70363	43.44	VSTM2L	V-set and transmembrane domain containing 2 like
115350	0.2	0.0086	1.054	-2.62751	-2.76939	108.94	FCRL1	Fc receptor like 1
3494	0.0896	0.00152	0.8973	-3.16988	-2.84438	46.69	IGHA2	immunoglobulin heavy constant alpha 2 (A2m marker)
